# Supplementary material for: Integrated Analysis of DNA Methylome and Transcriptome Reveals Epigenetic Regulation of Cold Tolerance in Litopenaeus vannamei
Source: Int J Mol Sci. 2023 Jul 18;24(14):11573. doi: 10.3390/ijms241411573 (PMC10380378; doi:10.3390/ijms241411573)
Supplement: Supplementary file 1 [file ijms-24-11573-s001.zip]

Archive with 6 entries (5 files):
- ijms-2456862-supplementary figures.pdf
- Supplementary Tables/
- Supplementary Tables/Supplementary Table S1.xlsx
- Supplementary Tables/Supplementary Table S2 .xlsx
- Supplementary Tables/Supplementary Table S3 .xlsx
- Supplementary Tables/Supplementary Table S4.xlsx
