# Supplementary material for: Integrated Analysis of DNA Methylome and Transcriptome Reveals Epigenetic Regulation of Cold Tolerance in Litopenaeus vannamei
Source: Int J Mol Sci. 2023 Jul 18;24(14):11573. doi: 10.3390/ijms241411573 (PMC10380378; doi:10.3390/ijms241411573)
Supplement: Supplementary file 1 [file ijms-24-11573-s001.zip › Supplementary Tables/Supplementary Table S1.xlsx]

## Sheet: Sheet1
Supplementary Table S1. Statistics of average methylation levels of C, CG, CHG, and CHH
sample	C(%)	CG(%)	CHG(%)	CHH(%)
Lv-Ca	1.21	4.82	0.49	0.55
Lv-Ta	1.22	4.8	0.5	0.55
Lv-Cb	1.2	4.54	0.51	0.57
Lv-Tb	1.13	4.26	0.49	0.54
Lv-Cc	1.2	4.52	0.53	0.6
Lv-Tc	1.21	4.52	0.53	0.58
平均值	1.2	4.58	0.51	0.56
