# Supplementary material for: Integrated Analysis of DNA Methylome and Transcriptome Reveals Epigenetic Regulation of Cold Tolerance in Litopenaeus vannamei
Source: Int J Mol Sci. 2023 Jul 18;24(14):11573. doi: 10.3390/ijms241411573 (PMC10380378; doi:10.3390/ijms241411573)
Supplement: Supplementary file 1 [file ijms-24-11573-s001.zip › Supplementary Tables/Supplementary Table S2 .xlsx]

## Sheet: Sheet1
Supplementary Table S2. Differential DMRs information.
	chr	start	end	strand	pvalue	qvalue	meth.diff	GeneID	position	Symbol	Description
Differential DMRs co exist in Lv-Ca-VS-Lv-Ta and Lv-Cb-VS-Lv-Tb, except for Lv-Cc-VS-Lv-Tc	ps56	2121001	2121200	*	1.32e-26	1.5e-23	73.3986	LOC113823592	Downstream	PSMD13	PREDICTED: 26S proteasome non-ATPase regulatory subunit 13-like [Hyalella azteca]
	ps54	13260401	13260600	*	1.23e-20	8.83e-18	94.8276	LOC113822924	Genebody	RPM26	PREDICTED: RNA-binding protein 26 [Dufourea novaeangliae]
	ps33	14436901	14437100	*	3.77e-19	2.38e-16	90.9091	LOC113813621	Genebody	PCIF1	PREDICTED: phosphorylated CTD-interacting factor 1-like [Hyalella azteca]
	ps28	9260301	9260500	*	4.56e-20	3.12e-17	73.4429	LOC113811391	Downstream	HAT1	Histone acetyltransferase type B catalytic subunit [Zootermopsis nevadensis]
	ps24	1709601	1709800	*	4.39e-128	1.23e-123	75.2187	LOC113809375	Genebody	ACAT2	PREDICTED: acetyl-CoA acetyltransferase-like [Biomphalaria glabrata]
Differential DMRs co exist in Lv-Ca-VS-Lv-Ta,Lv-Cb-VS-Lv-Tb and Lv-Cc-VS-Lv-Tc	ps73	2139101	2139300	*	5.46e-24	3.11e-20	55.625	LOC113829943	Genebody	Dnase2	PREDICTED: plancitoxin-1-like isoform X1 [Dendroctonus ponderosae]
	ps59	1750301	1750500	*	2.55e-11	2.59e-08	55	LOC113824904	Genebody	Actr1a	PREDICTED: beta-centractin-like isoform X1 [Hyalella azteca]
	ps58	16018601	16018800	*	1.39e-13	2.16e-10	71.7391	LOC113824798	Genebody	mms19	PREDICTED: LOW QUALITY PROTEIN: MMS19 nucleotide excision repair protein homolog [Branchiostoma belcheri]
	ps50	12116401	12116600	*	3.44e-19	1.2e-15	59.0909	LOC113821183	Genebody	POLD3	PREDICTED: DNA polymerase delta subunit 3-like isoform X1 [Hyalella azteca]
	ps50	12102201	12102400	*	1.3e-17	3.72e-14	76.4706	LOC113821182	Genebody	PMT-2	Protein O-mannosyl-transferase 2 [Zootermopsis nevadensis]
	ps46	2229401	2229600	*	5.27e-14	8.82e-11	58.6207	LOC113819201	Genebody	USP47	PREDICTED: ubiquitin carboxyl-terminal hydrolase 47-like isoform X1 [Hyalella azteca]
	ps25	10141101	10141300	*	7.62e-12	8.62e-09	62.5	LOC113810040	Genebody	NPEPL1	PREDICTED: probable aminopeptidase NPEPL1 [Tribolium castaneum]
	ps22	9440401	9440600	*	2.06e-07	7.61e-05	51.2228	LOC113808744	Downstream	Rmnd1	Glutathione synthetase [Daphnia magna]
	ps13	18057701	18057900	*	2.12e-11	2.18e-08	54.5455	LOC113804961	Genebody	bbs5	PREDICTED: Bardet-Biedl syndrome 5 protein homolog isoform X2 [Lingula anatina]
	ps09	3679101	3679300	*	1.26e-23	6.96e-20	55.8559	LOC113803066	Genebody	Cpsf1	PREDICTED: cleavage and polyadenylation specificity factor subunit 1-like [Hyalella azteca]
	ps08	8651501	8651700	*	6.78e-13	9.34e-10	53.2926	LOC113802142	Genebody	KdelR	PREDICTED: ER lumen protein-retaining receptor 2-like [Limulus polyphemus]
	ps77	14939701	14939900	*	4.56e-16	1.06e-12	72.5806	LOC113801316	Downstream	ZNF540	PREDICTED: zinc finger protein 540-like [Hyalella azteca]
	NW_020872701.1	1259901	1260100	*	1.32e-14	2.43e-11	62.8205	LOC113800239	Downstream	BTBD7	PREDICTED: BTB/POZ domain-containing protein 7-like [Hyalella azteca]
Differential DMRs co exist in Lv-Ca-VS-Lv-Ta and Lv-Cb-VS-Lv-Tb, except for Lv-Cc-VS-Lv-Tc	ps73	15651601	15651800	*	2e-21	2.31e-18	-76.2887	LOC113830301	Genebody	TMEM169	PREDICTED: transmembrane protein 169 isoform X2 [Halyomorpha halys]
	ps69	15392801	15393000	*	2.69e-13	1.22e-10	-80.0824	LOC113828616	Genebody	TOPBP1	PREDICTED: DNA topoisomerase 2-binding protein 1-like [Limulus polyphemus]
	ps68	17908701	17908900	*	7.9e-13	3.34e-10	-73.1959	LOC113828339	Downstream	COX6C	mitochondrial cytochrome c oxidase subunit VIc [Litopenaeus vannamei]
	ps67	6238701	6238900	*	5.19e-24	7.52e-21	-80.6202	LOC113827822	Genebody	Scsalpha	PREDICTED: succinyl-CoA ligase subunit alpha, mitochondrial-like [Hyalella azteca]
	ps66	10217101	10217300	*	2.51e-21	2.87e-18	-76.3636	LOC113827510	Genebody	SMAP1L	PREDICTED: stromal membrane-associated protein 1-like [Hyalella azteca]
	ps07	5137301	5137500	*	1.48e-14	8.04e-12	-73.0159	LOC113827373	Genebody	SYNRG	Synergin gamma, partial [Stegodyphus mimosarum]
	ps63	5853101	5853300	*	3.19e-21	3.61e-18	-73.1149	LOC113826520	Genebody	EMC6	PREDICTED: ER membrane protein complex subunit 6-like [Hyalella azteca]
	ps63	1159501	1159700	*	7.81e-24	1.11e-20	-70.5882	LOC113826412	Genebody	vac14	VAC14-like protein [Zootermopsis nevadensis]
	ps54	13503501	13503700	*	1.43e-12	5.81e-10	-91.8367	LOC113822926	Genebody	TTC3	PREDICTED: E3 ubiquitin-protein ligase TTC3-like [Limulus polyphemus]
	ps47	4122001	4122200	*	3.91e-53	3.02e-49	-76.9388	LOC113819681	Genebody	dcakd	PREDICTED: dephospho-CoA kinase domain-containing protein [Pogonomyrmex barbatus]
	ps42	9524601	9524800	*	9e-14	4.38e-11	-84.2105	LOC113817703	Genebody	Start1	StAR-related lipid transfer protein 3 [Penaeus monodon]
	ps41	4929501	4929700	*	3.32e-13	1.49e-10	-73.1707	LOC113817190	Genebody	dx	PREDICTED: protein deltex [Diaphorina citri]
	ps40	10376201	10376400	*	5.28e-19	4.81e-16	-73.2673	LOC113816926	Genebody	MCCB	PREDICTED: methylcrotonoyl-CoA carboxylase beta chain, mitochondrial-like [Astyanax mexicanus]
	ps40	10376201	10376400	*	5.28e-19	4.81e-16	-73.2673	LOC113816925	Upstream	lhpp	PREDICTED: phospholysine phosphohistidine inorganic pyrophosphate phosphatase-like, partial [Cariama cristata]
	NW_020870026.1	1733401	1733600	*	4.04e-30	9.18e-27	-88	LOC113814856	Downstream	ZNF845	PREDICTED: zinc finger protein 845-like [Branchiostoma belcheri]
	NW_020870026.1	1733401	1733600	*	4.04e-30	9.18e-27	-88	LOC113814854	Upstream	OZNFX1F6	PREDICTED: LOW QUALITY PROTEIN: oocyte zinc finger protein XlCOF6-like [Bemisia tabaci]
	ps33	14442601	14442800	*	5.67e-27	1.04e-23	-77.7778	LOC113813621	Genebody	PCIF1	PREDICTED: phosphorylated CTD-interacting factor 1-like [Hyalella azteca]
	ps33	4533301	4533500	*	6.1e-61	6.39e-57	-70.6965	LOC113813438	Genebody	Aldh2	PREDICTED: aldehyde dehydrogenase, mitochondrial-like [Hyalella azteca]
	ps01	5580701	5580900	*	3.46e-12	1.32e-09	-72.1311	LOC113812483	Genebody	ogdh	PREDICTED: 2-oxoglutarate dehydrogenase, mitochondrial isoform X6 [Microplitis demolitor]
	ps30	12524701	12524900	*	2.13e-20	2.22e-17	-73.913	LOC113812264	Downstream	Lar	receptor tyrosine phosphatase type r2a [Culex quinquefasciatus]
	ps29	19914001	19914200	*	3.88e-12	1.47e-09	-72.973	LOC113811987	Downstream	Trub2	PREDICTED: LOW QUALITY PROTEIN: probable tRNA pseudouridine synthase 2 [Aethina tumida]
	ps29	19914001	19914200	*	3.88e-12	1.47e-09	-72.973	LOC113811985	Downstream	echdc3	Enoyl-CoA hydratase domain-containing protein 3, mitochondrial [Zootermopsis nevadensis]
	ps03	17922201	17922400	*	1.51e-15	9.36e-13	-76.7442	LOC113811744	Genebody	Wrb	PREDICTED: tail-anchored protein insertion receptor WRB-like [Lingula anatina]
	ps27	889201	889400	*	2.16e-28	4.4e-25	-77.9817	LOC113810832	Genebody	GSK3B	glycogen synthase kinase 3 beta [Macrobrachium nipponense]
	ps21	9637101	9637300	*	1.71e-09	3.99e-07	-71.4286	LOC113808374	Genebody	BCL3	PREDICTED: serine/threonine-protein phosphatase 6 regulatory ankyrin repeat subunit B-like [Strongylocentrotus purpuratus]
	ps14	6085601	6085800	*	4.31e-13	1.9e-10	-80.3571	LOC113805147	Downstream	Ythdc1	PREDICTED: YTH domain-containing protein 1-like [Hyalella azteca]
	ps10	6560001	6560200	*	6.54e-21	7.15e-18	-70.8333	LOC113803456	Genebody	PRELI2	PREDICTED: PRELI domain-containing protein 2-like [Limulus polyphemus]
	ps10	4621201	4621400	*	4.8e-15	2.79e-12	-84	LOC113803425	Genebody	Ndufs2	PREDICTED: NADH-ubiquinone oxidoreductase 49 kDa subunit [Bactrocera dorsalis]
	ps79	6830201	6830400	*	8.42e-21	9.1e-18	-94.4444	LOC113802449	Genebody	RPLP2	60S acidic ribosomal protein P2 [Scylla paramamosain]
	ps77	11238301	11238500	*	8.02e-11	2.41e-08	-72.3122	LOC113801259	Genebody	CNOT3	PREDICTED: CCR4-NOT transcription complex subunit 3 isoform X1 [Harpegnathos saltator]
Differential DMRs co exist in Lv-Ca-VS-Lv-Ta,Lv-Cb-VS-Lv-Tb and Lv-Cc-VS-Lv-Tc	ps69	15449801	15450000	*	5.48e-24	5.19e-21	-63.5059	LOC113828619	Genebody	ddx20	PREDICTED: probable ATP-dependent RNA helicase DDX20-like [Saccoglossus kowalevskii]
	ps59	8685001	8685200	*	1.04e-14	4.1e-12	-67.0501	LOC113824993	Genebody	Trabd	PREDICTED: traB domain-containing protein isoform X5 [Cephus cinctus]
	ps58	10892901	10893100	*	2.11e-20	1.49e-17	-62.3529	LOC113824678	Genebody	agbl5	PREDICTED: cytosolic carboxypeptidase-like protein 5 isoform X3 [Lepisosteus oculatus]
	ps56	3241901	3242100	*	9.2e-34	1.64e-30	-71.6284	LOC113823630	Genebody	tmbim6	PREDICTED: bax inhibitor 1-like [Hyalella azteca]
	ps54	4626601	4626800	*	3.97e-15	1.64e-12	-64.7727	LOC113822797	Genebody	mbt	protein serine/threonine kinase [Amblyomma sculptum]
	ps53	3831301	3831500	*	1.57e-20	1.12e-17	-63.2911	LOC113822283	Genebody	tim	timeless [Eurydice pulchra]
	ps51	5711501	5711700	*	2.16e-14	8.17e-12	-86.2829	LOC113821425	Genebody	Kmt2e	PREDICTED: histone-lysine N-methyltransferase 2E isoform X2 [Cerapachys biroi]
	ps50	16231601	16231800	*	5.47e-10	1.11e-07	-60	LOC113821220	Genebody	mrpl15	39S ribosomal protein L15, mitochondrial [Daphnia magna]
	ps37	7859201	7859400	*	2.37e-20	1.66e-17	-63.6178	LOC113815327	Genebody	gpkow	PREDICTED: G patch domain and KOW motifs-containing protein-like [Hyalella azteca]
	ps36	9370901	9371100	*	5.65e-41	1.46e-37	-64.6959	LOC113814902	Downstream	Vbp1	PREDICTED: prefoldin subunit 3-like [Hyalella azteca]
	ps28	18597201	18597400	*	2.12e-50	8.35e-47	-62.3827	LOC113811597	Downstream	UGT2B31	PREDICTED: UDP-glucuronosyltransferase 2B33-like [Hyalella azteca]
	ps17	16127701	16127900	*	1.17e-17	6.36e-15	-64	LOC113806572	Genebody	RRAGD	PREDICTED: ras-related GTP-binding protein C-like [Lingula anatina]
	ps12	3484701	3484900	*	4.46e-14	1.63e-11	-67.8788	LOC113804227	Genebody	SraP	PREDICTED: serine-rich adhesin for platelets-like, partial [Parasteatoda tepidariorum]
	ps12	3484701	3484900	*	4.46e-14	1.63e-11	-67.8788	LOC113804225	Downstream	CMTM4	PREDICTED: CKLF-like MARVEL transmembrane domain-containing protein 4 [Hyalella azteca]
