# Supplementary material for: Integrated Analysis of DNA Methylome and Transcriptome Reveals Epigenetic Regulation of Cold Tolerance in Litopenaeus vannamei
Source: Int J Mol Sci. 2023 Jul 18;24(14):11573. doi: 10.3390/ijms241411573 (PMC10380378; doi:10.3390/ijms241411573)
Supplement: Supplementary file 1 [file ijms-24-11573-s001.zip › Supplementary Tables/Supplementary Table S3 .xlsx]

## Sheet: Table S3
Supplementary Table S3. Information of both DMR-related genes and DEGs.
Common groups	Gene ID	Symbol	Hyper/hypo	Region	Context	Expression	Putative function
Lv-Ta-vs-Lv-Tb and Lv-Ta-vs-Lv-Tc	LOC113825243	At1g12200	Hyper	Genebody	CG	Down	flavin-containing monooxygenase FMO GS-OX-like 4 isoform X2
	LOC113817979		Hyper	Downstream2kb	CG	Down	uncharacterized oxidoreductase dhs-27-like
	LOC113801631	mocos	Hyper	Genebody	CG	Down	molybdenum cofactor sulfurase-like isoform X1
	LOC113817946		Hyper	Genebody	CG	Down	uncharacterized oxidoreductase dhs-27-like
	LOC113822744	Gnmt	Hyper	Genebody	CG	Down	glycine N-methyltransferase-like
	LOC113819352	SHMT1	hypo	Genebody	CG	Down	PREDICTED: serine hydroxymethyltransferase, cytosolic-like [Hyalella azteca]
	LOC113817880	aldh1l1	hypo	Genebody	CG	Down	PREDICTED: cytosolic 10-formyltetrahydrofolate dehydrogenase-like [Limulus polyphemus]
	LOC113825951	nft-1	hypo	Genebody	CG	Down	Nitrilase and fragile histidine triad fusion protein NitFhit [Daphnia magna]
	LOC113816330	XDH	hypo	Genebody	CG	Down	PREDICTED: xanthine dehydrogenase 2-like [Hyalella azteca]
	LOC113816128	HPRT1	hypo	Downstream2kb	CG	Down	PREDICTED: hypoxanthine-guanine phosphoribosyltransferase-like [Hyalella azteca]
	LOC113817810	sde2	Hyper	Genebody	CG	Up	PREDICTED: protein SDE2 homolog [Hyalella azteca]
	LOC113821538		Hyper	Genebody	CG	Up
	LOC113809285	nhl-1	Hyper	Upstream2kb	CG	Up	PREDICTED: RING finger protein nhl-1-like [Strongylocentrotus purpuratus]
	LOC113814392	TfIIFbeta	Hyper	Genebody/Downstream2kb	CG	Up	PREDICTED: general transcription factor IIF subunit 2 [Nicrophorus vespilloides]
	LOC113808976	AAR2	Hyper	Genebody	CG	Up	PREDICTED: protein AAR2 homolog, partial [Lingula anatina]
	LOC113812227	NTHL1	Hyper	Upstream2kb	CG	Up	PREDICTED: endonuclease III-like protein 1 isoform X3 [Mustela putorius furo]
	LOC113829011	MNT	hypo	Genebody	CG	Up	PREDICTED: flocculation protein FLO11-like [Apis florea]
	MSTRG.6444		hypo	Genebody	CG	Up
	LOC113817858		hypo	Genebody	CG	Up	PREDICTED: CD209 antigen-like protein A [Oryzias latipes]
	LOC113824468	Auts2	hypo	Genebody	CG	Up	PREDICTED: proline-rich protein 36-like, partial [Hyalella azteca]
	LOC113808976	AAR2	hypo	Downstream2kb		Up	PREDICTED: protein AAR2 homolog, partial [Lingula anatina]
	LOC113812227	NTHL1	hypo	Genebody	CG	Up	PREDICTED: endonuclease III-like protein 1 isoform X3 [Mustela putorius furo]
Lv-Ta-vs-Lv-Tc and Lv-Tb-vs-Lv-Tc	LOC113808989	Adk2	Hyper	Genebody/Downstream2kb	CG/CHH	Down	Adenylate kinase 2, mitochondrial [Daphnia magna]
	LOC113810739	TAF5	Hyper	Genebody	CG	Down	PREDICTED: transcription initiation factor TFIID subunit 5-like isoform X2 [Hyalella azteca]
	LOC113829559	Ints1	Hyper	Genebody/Downstream2kb	CG	Down	Integrator complex subunit 1 [Zootermopsis nevadensis]
	LOC113823276		Hyper	Downstream2kb	CG	Down	PREDICTED: chromatin assembly factor 1 subunit A-like [Saccoglossus kowalevskii]
	LOC113817798	VPS11	Hyper	Genebody	CG	Down	PREDICTED: vacuolar protein sorting-associated protein 11 homolog [Neodiprion lecontei]
	LOC113823172	Ints2	Hyper	Downstream2kb	CG	Down	PREDICTED: integrator complex subunit 2-like [Hyalella azteca]
	LOC113807852	Nars2	Hyper	Genebody	CG	Down	PREDICTED: probable asparagine--tRNA ligase, mitochondrial isoform X3 [Mus musculus]
	LOC113819701	Gk	Hyper	Genebody/Downstream2kb	CG	Down	PREDICTED: glycerol kinase-like isoform X4 [Lingula anatina]
	LOC113823277	CHAF1A	Hyper	Genebody	CG	Down	PREDICTED: chromatin assembly factor 1 subunit A-like [Hyalella azteca]
	LOC113809137	Pecr	Hyper	Genebody	CG	Down	PREDICTED: peroxisomal trans-2-enoyl-CoA reductase-like isoform X1 [Hyalella azteca]
	MSTRG.6116		Hyper	Genebody	CG/CHH	Down
	LOC113811645	ABCC5	Hyper	Genebody	CG	Down	Multidrug resistance-associated protein lethal(2)03659 [Daphnia magna]
	LOC113821045	GNPAT	Hyper	Genebody	CG	Down	PREDICTED: dihydroxyacetone phosphate acyltransferase isoform X1 [Hipposideros armiger]
	LOC113821990	Atad5	Hyper	Downstream2kb	CG	Down	PREDICTED: ATPase family AAA domain-containing protein 5 isoform X3 [Cercocebus atys]
	LOC113813435	KIF20A	Hyper	Genebody	CG	Down	PREDICTED: kinesin-like protein KIF20B isoform X2 [Lingula anatina]
	LOC113803016	Fbxw5	Hyper	Genebody	CG	Down	PREDICTED: F-box/WD repeat-containing protein 5 isoform X1 [Neodiprion lecontei]
	LOC113813509	Cenpe	hypo	Genebody	CG	Down	PREDICTED: centromere-associated protein E-like [Hyalella azteca]
	LOC113814834	Cept1	hypo	Genebody/Downstream2kb	CG	Down	PREDICTED: cholinephosphotransferase 1-like isoform X3 [Hyalella azteca]
	LOC113817888	CLPX	hypo	Genebody	CG	Down	PREDICTED: ATP-dependent Clp protease ATP-binding subunit clpX-like, mitochondrial [Hyalella azteca]
	LOC113820707	Npc1b	hypo	Downstream2kb	CG	Down	PREDICTED: Niemann-Pick C1 protein-like [Hyalella azteca]
	LOC113802144	THUMPD3	hypo	Genebody	CG	Down	PREDICTED: THUMP domain-containing protein 3 [Thamnophis sirtalis]
	LOC113826204	PASK	hypo	Genebody	CG	Down	CLUMA_CG021364, isoform A [Clunio marinus]
	LOC113802104	Asl	hypo	Downstream2kb	CG	Down	PREDICTED: argininosuccinate lyase-like isoform X1 [Hyalella azteca]
	LOC113821045	GNPAT	hypo	Genebody	CG	Down	PREDICTED: dihydroxyacetone phosphate acyltransferase isoform X1 [Hipposideros armiger]
	LOC113808372		hypo	Genebody	CG	Down
	LOC113827542	suv39h2	hypo	Genebody	CG	Down	PREDICTED: histone-lysine N-methyltransferase Su(var)3-9-like [Hyalella azteca]
	LOC113808119	CIT	hypo	Genebody	CG	Down	Citron Rho-interacting kinase [Zootermopsis nevadensis]
	LOC113807056	KLHL5	Hyper	Genebody	CG	Up	Kelch-like protein 5 [Zootermopsis nevadensis]
	LOC113825233	KDM6A	Hyper	Genebody	CG	Up	PREDICTED: histone demethylase UTY-like [Hyalella azteca]
	LOC113808838	EP300	Hyper	Genebody	CG	Up	PREDICTED: histone acetyltransferase p300-like isoform X4 [Cephus cinctus]
	LOC113800833	FNIP1	Hyper	Genebody	CG	Up	Folliculin-interacting protein 2 [Zootermopsis nevadensis]
	LOC113822924	swm	Hyper	Genebody	CG	Up	PREDICTED: RNA-binding protein 26 [Dufourea novaeangliae]
	LOC113804019		Hyper	Genebody	CG	Up	PREDICTED: golgin subfamily B member 1-like isoform X2 [Lingula anatina]
	MSTRG.19000		Hyper	Genebody	CG	Up
	LOC113807977	TMEM19	Hyper	Genebody	CG	Up	PREDICTED: transmembrane protein 19-like [Athalia rosae]
	LOC113814296		hypo	Genebody	CG	Up
	LOC113824430	slc25a25b	hypo	Genebody	CG	Up	PREDICTED: calcium-binding mitochondrial carrier protein SCaMC-1-like isoform X3 [Hyalella azteca]
	LOC113826360		hypo	Genebody	CG	Up	ferredoxin [Salpingoeca rosetta]
	LOC113828153	CSRNP2	hypo	Genebody	CG/CHH	Up	Cysteine/serine-rich nuclear protein 2 [Operophtera brumata]
	LOC113826375	Npc1	hypo	Downstream2kb	CG	Up	PREDICTED: Niemann-Pick C1 protein-like isoform X1 [Hyalella azteca]
	LOC113804573	rbm22	hypo	Genebody	CG	Up	PREDICTED: pre-mRNA-splicing factor RBM22-like [Hyalella azteca]
