# Supplementary material for: Integrated Analysis of DNA Methylome and Transcriptome Reveals Epigenetic Regulation of Cold Tolerance in Litopenaeus vannamei
Source: Int J Mol Sci. 2023 Jul 18;24(14):11573. doi: 10.3390/ijms241411573 (PMC10380378; doi:10.3390/ijms241411573)
Supplement: Supplementary file 1 [file ijms-24-11573-s001.zip › Supplementary Tables/Supplementary Table S4.xlsx]

## Sheet: Table S4
Supplementary Table S4. Information of both DMR-related genes and DEGs.
Common groups	Gene ID	Symbol	Hyper/hypo	Region	Context	Expression	Putative function
Lv-Ca-vs-Lv-Cb AND Lv-Ca-vs-Lv-Cc	LOC113816128	HPRT1	Hyper	Downstream2kb	CG	Down	PREDICTED: hypoxanthine-guanine phosphoribosyltransferase-like [Hyalella azteca]
	LOC113829708	ACBD5	Hyper	Genebody	CG	Down	PREDICTED: acyl-CoA-binding domain-containing protein 5 isoform X1 [Tursiops truncatus]
	LOC113826067	--	Hyper	Genebody	CG	Up	PREDICTED: host cell factor 1-like [Saccoglossus kowalevskii]
	MSTRG.4181	--	Hyper	Upstream2kb	CG	Up	hypothetical protein T4E_12067, partial [Trichinella pseudospiralis]
	LOC113826196	--	Hyper	Downstream2kb	CG	Up	PREDICTED: nuclear nucleic acid-binding protein C1D-like [Hyalella azteca]
	LOC113805669	cct3	Hyper	Genebody	CG	Up	PREDICTED: T-complex protein 1 subunit gamma-like isoform X1 [Hyalella azteca]
	LOC113802660	ruvbl2	Hyper	Genebody	CG	Up	RuvB-like protein 2 [Penaeus monodon]
	LOC113811314	Snrpa1	Hyper	Genebody	CG	Up	PREDICTED: U2 small nuclear ribonucleoprotein A', partial [Halyomorpha halys]
	LOC113803628	SmD3	Hypo	Genebody	CG	Up	small nuclear ribonucleoprotein SM D3 (snRNP core protein D3) (SM-D3)-like protein, partial [Scylla paramamosain]
	LOC113820343	kz	Hypo	Genebody	CG	Up	PREDICTED: probable ATP-dependent RNA helicase DHX37 [Hyalella azteca]
	LOC113814389	Catsup	Hypo	Downstream2kb	CG	Up	PREDICTED: protein catecholamines up-like [Hyalella azteca]
Lv-Ca-vs-Lv-Cc AND Lv-Cb-vs-Lv-Cc	LOC113807417	abcb6	Hypo	Upstream2kb	CG	Down	PREDICTED: ATP-binding cassette sub-family B member 6, mitochondrial [Anoplophora glabripennis]
	LOC113823021	UNG	Hypo	Genebody	CG	Down	Uracil-DNA glycosylase [Crassostrea gigas]
	LOC113802161	GCLC	Hyper	Downstream2kb	CG	Down	PREDICTED: glutamate--cysteine ligase catalytic subunit-like [Hyalella azteca]
	LOC113805451	Scyl1	Hyper	Genebody	CG	Down	PREDICTED: N-terminal kinase-like protein isoform X1 [Agrilus planipennis]
	LOC113828313	aralar1	Hyper	Genebody	CG	Down	PREDICTED: calcium-binding mitochondrial carrier protein Aralar1 isoform X2 [Megachile rotundata]
	LOC113827763	Mamdc4	Hyper	Genebody	CG	Down	Apical endosomal glycoprotein [Crassostrea gigas]
	LOC113815315	Bnip3	Hyper	Genebody	CG	Up	PREDICTED: BCL2/adenovirus E1B 19 kDa protein-interacting protein 3 isoform X1 [Bemisia tabaci]
	LOC113809024	--	Hyper	Genebody	CG	Up	CLUMA_CG018239, isoform B [Clunio marinus]
	LOC113815265	Hs3st5	Hyper	Genebody	CG	Up	PREDICTED: LOW QUALITY PROTEIN: heparan sulfate glucosamine 3-O-sulfotransferase 1-like [Hyalella azteca]
	LOC113813427	Kat8	Hyper	Genebody	CG	Up	PREDICTED: histone acetyltransferase KAT8-like [Cephus cinctus]
	LOC113826627	Cluap1	Hyper	Genebody/Downstream2kb	CG	Up	PREDICTED: clusterin-associated protein 1 homolog [Limulus polyphemus]
	LOC113805923	SRRM1	Hyper	Genebody	CG	Up	PREDICTED: serine/arginine repetitive matrix protein 1 isoform X2 [Halyomorpha halys]
	LOC113806517	Rbbp6	Hyper	Genebody	CG	Up	PREDICTED: E3 ubiquitin-protein ligase RBBP6-like [Hyalella azteca]
	LOC113802300	PCNX1	Hyper	Genebody	CG	Up	PREDICTED: pecanex-like protein 1 isoform X1 [Athalia rosae]
	LOC113814296	--	Hyper	Genebody	CG	Up	-
	LOC113826160	--	Hypo	Downstream2kb	CG	Up	Gypsy retrotransposon integrase protein [Daphnia magna]
	LOC113814174	Frmd4b	Hypo	Downstream2kb	CG	Up	PREDICTED: FERM domain-containing protein 4A-like isoform X6 [Lingula anatina]
	LOC113806138	MAP3K13	Hypo	Genebody	CG	Up	PREDICTED: mitogen-activated protein kinase kinase kinase 12 isoform X2 [Athalia rosae]
	LOC113814296	--	Hypo	Genebody	CG	Up	-
